# Supplementary material for: Beneficial Effects of Phosphite in Arabidopsis thaliana Mediated by Activation of ABA, SA, and JA Biosynthesis and Signaling Pathways
Source: Plants (Basel). 2024 Jul 6;13(13):1873. doi: 10.3390/plants13131873 (PMC11244317; doi:10.3390/plants13131873)
Supplement: Supplementary file 1 [file plants-13-01873-s001.zip]

Archive with 1 entries (1 files):
- plants-3056516-supplementary.pdf
